# Supplementary material for: Targeting ARPC1B + Cancer Stem Cells to Sensitise Pancreatic Cancer to Gemcitabine Treatment
Source: Cell Prolif. 2025 Sep 3;58(12):e70125. doi: 10.1111/cpr.70125 (PMC12686117; doi:10.1111/cpr.70125)
Supplement: Supplementary file 3 — Table S2: Gemcitabine resistance associated hub genes. [file CPR-58-e70125-s004.xlsx]

## Sheet: Sheet2
Table S2. Gemcitabine resistance associated hub genes.
singlecell	pseudobulk	hdWGCNA_M5	hdWGCNA_M6
ADAM9	ADAM9	ANXA3	ABCC3
ARPC1A	ARPC1A	ANXA4	ALDH2
ARPC1B	ARPC1B	APP	APLP2
ARPC3	ARPC3	ARHGDIA	ARPC1B
BLVRB	BLVRB	BRI3	BCL2L1
BTF3	BTF3	CA2	CAPN5
C19orf33	C19orf33	CAMK2N1	COL17A1
CHCHD2	COX4I1	CD81	DST
COX4I1	FIS1	CDC42	ERBB2
FIS1	FXYD5	CLU	ERBB3
FXYD5	IFITM3	CMPK1	EZR
IFITM3	MIF	CTNNB1	FAM83H
MIF	NQO1	CYSTM1	GPRC5A
NQO1	PPIA	DEGS2	HLA-A
PPIA	S100A6	DPYSL2	HLA-B
S100A10	S100A10	EPN1	HMGA1
S100A11	S100A11	FAM3D	IFITM2
S100A13	S100A13	GNAI2	ITGA3
S100A16	S100A16	GSTK1	ITGB1
S100A4	S100A2	HSD17B12	ITGB4
S100A6	S100A4	IL18	KLK10
S100P	S100P	KCNE3	KLK7
TAGLN2	SERPINB1	LMO4	KLK8
TXN	TAGLN2	LRPPRC	LASP1
UQCR11	TXN	MEIS2	LGALS4
	UQCR11	MGAT4B	LIPH
		MSLN	LTBR
		NCK2	LY75
		NPTN	MALL
		PIGR	MYOF
		PLBD1	NPNT
		PPP1CB	PCDH7
		PPP2R1A	PDZK1IP1
		RBM3	PLS1
		RHOA	RNASET2
		RNF103	RNF213
		RRAS	S100A14
		SDC1	S100A16
		SEL1L3	SFTA2
		SLC4A4	SLC9A3R1
		STK39	ST14
		SUCLG2	SYT13
		THOC7	TAOK3
		TKT	TMC5
		TM4SF4	TMEM176A
		TMEM238	TMEM176B
		TPM1	TMPRSS4
		TST	TMSB10
		UBE2M	TSPAN1
		ZKSCAN1	USH1C
