# Supplementary material for: Targeting ARPC1B + Cancer Stem Cells to Sensitise Pancreatic Cancer to Gemcitabine Treatment
Source: Cell Prolif. 2025 Sep 3;58(12):e70125. doi: 10.1111/cpr.70125 (PMC12686117; doi:10.1111/cpr.70125)
Supplement: Supplementary file 4 — Table S3: Kinetic affinity: ARPC1B and CK‐636. [file CPR-58-e70125-s003.xlsx]

## Sheet: Sheet1
Table S3: Kinetic affinity: ARPC1B & CK-636
Ligand	Ligand	Level	Analyte	Analyte Conc.	Ka	Kd	KD	Chi²
	conc.	(RU)			(1/Ms)	(1/s)	(M)	(RU²)
ARPC1B	20 μg/mL	12600	CK-636	(0.10-6) μM	62300	0.0303	4.86e-07	0.98
